# Supplementary material for: TCF19 Impacts a Network of Inflammatory and DNA Damage Response Genes in the Pancreatic β-Cell
Source: Metabolites. 2021 Aug 4;11(8):513. doi: 10.3390/metabo11080513 (PMC8400192; doi:10.3390/metabo11080513)
Supplement: Supplementary file 1 [file metabolites-11-00513-s001.zip]

Archive with 2 entries (2 files):
- supplementary Table S1.xlsx
- Supplementary Table S2.pdf
