# Supplementary material for: TCF19 Impacts a Network of Inflammatory and DNA Damage Response Genes in the Pancreatic β-Cell
Source: Metabolites. 2021 Aug 4;11(8):513. doi: 10.3390/metabo11080513 (PMC8400192; doi:10.3390/metabo11080513)
Supplement: Supplementary file 1 [file metabolites-11-00513-s001.zip › supplementary Table S1.xlsx]

## Sheet: Sheet1
Rat gene ID	PValue	FDR	logFC	FC(hsTcf19/pcDNA4)
Ifit1	6.2437e-279	2.62735e-275	10.8304	1820.79
MGC108823	1.72627e-95	3.63207e-92	10.7791	1757.24
Mx1	1.95904e-305	2.47309e-301	9.10994	552.542
Oas2	1.06088e-285	6.69625e-282	8.06142	267.133
Sccpdh	0.000319611	0.027826	7.91233	240.906
Mx2	6.4321e-13	4.05994e-10	7.04261	131.837
Rtp3	1.10307e-23	1.26592e-20	6.55525	94.0432
Usp18	3.7148e-236	1.17239e-232	6.28905	78.1974
Ddx60	1.12318e-131	2.83579e-128	5.8597	58.0691
Oasl	5.10934e-38	8.06253e-35	5.77055	54.5895
Oas1g	1.49363e-05	0.00214268	5.6228	49.2756
Oas1a	7.39275e-10	2.59239e-07	5.25159	38.0965
Samd9l	4.79846e-86	8.65368e-83	5.11555	34.6683
Gbp5	4.31726e-25	5.45011e-22	5.09289	34.1282
Nudc	2.9503e-12	1.61933e-09	4.62817	24.7296
Rsad2	2.13468e-11	9.62434e-09	4.07405	16.8427
Rtp4	1.27232e-12	7.30079e-10	3.85619	14.4821
Oasl2	4.96671e-10	1.79142e-07	3.84644	14.3845
Ifi27l2b	1.73694e-13	1.21817e-10	3.81764	14.1002
Axl	1.01381e-11	5.11933e-09	3.66782	12.7094
Irf7	4.30855e-09	1.26491e-06	3.53634	11.6023
Isg15	3.73729e-05	0.0045365	3.5191	11.4645
Herc6	4.72162e-10	1.75311e-07	3.24417	9.47531
wdr77	8.6803e-07	0.000176742	3.17418	9.02656
Lnpep	0.000200176	0.0191441	2.98444	7.9142
Ifi44	2.4476e-10	1.02995e-07	2.95218	7.73919
Samd9	8.45093e-12	4.44519e-09	2.59139	6.02681
Lgals9	2.58209e-10	1.05149e-07	2.56421	5.91431
Ddx58	6.92944e-13	4.16558e-10	2.43182	5.39574
Lig1	0.000563028	0.0449862	2.35237	5.10663
Parp9	5.01056e-11	2.18115e-08	2.19612	4.58247
Pigg	0.000606503	0.048154	2.16525	4.48546
Bst2	3.13605e-05	0.00403974	2.08245	4.23525
RT1-S3	2.65059e-08	6.69221e-06	1.89103	3.70899
Trim34	2.66439e-17	2.55758e-14	1.85115	3.60788
XAF1	3.05041e-06	0.000534839	1.83777	3.57457
Gbp2	3.39729e-08	8.19199e-06	1.81916	3.52875
Igtp	2.35331e-09	7.42705e-07	1.81783	3.52551
Psmb8	4.96739e-26	6.96759e-23	1.80124	3.48521
Uba7	4.26912e-05	0.00503676	1.79831	3.47811
Ifi27	3.64549e-07	7.93461e-05	1.79344	3.46641
Helz2	2.00373e-07	4.51698e-05	1.75635	3.37841
Parp14	2.83635e-17	2.55758e-14	1.74154	3.34392
Irgm	4.07865e-08	9.53499e-06	1.70935	3.27012
Dtx3l	4.00207e-21	4.21018e-18	1.68658	3.21893
Ifih1	2.01403e-08	5.29689e-06	1.6673	3.17619
Cxcl10	8.11819e-16	6.40525e-13	1.64596	3.12957
Oas1f	6.89868e-07	0.000142769	1.61338	3.05968
Ifi47	1.86388e-11	9.04987e-09	1.59632	3.02372
RT1-CE10	2.02432e-11	9.46484e-09	1.56604	2.9609
Oas1i	1.65956e-07	3.80913e-05	1.54557	2.91919
LOC685067	2.28288e-16	1.92127e-13	1.53944	2.90681
Alpk1	0.000102849	0.0106689	1.52505	2.87796
Trib3	9.45434e-09	2.71254e-06	1.52228	2.87245
Irf9	3.43928e-08	8.19199e-06	1.5204	2.86871
Setd3	0.000239451	0.0222267	1.4742	2.7783
Dhx58	8.9111e-05	0.00961485	1.45808	2.74743
RT1-N2	0.000129509	0.0131848	1.42343	2.68222
Ifi44l	1.29935e-09	4.20589e-07	1.41334	2.66354
Parp12	8.55665e-10	2.91943e-07	1.38755	2.61634
Spib	1.25495e-05	0.00188602	1.37081	2.58616
RT1-CE1	4.27655e-06	0.000701132	1.35805	2.56338
Ube2l6	1.29119e-08	3.58401e-06	1.35792	2.56316
RT1-N3	8.58655e-05	0.00934453	1.3189	2.49476
RT1-T24-4	1.01478e-06	0.000203343	1.31307	2.48469
Apol3	3.21735e-05	0.00409479	1.309	2.47769
C1r	9.59455e-05	0.0101783	1.29824	2.45929
B2m	4.68792e-07	9.86338e-05	1.24337	2.36752
Eif2ak2	1.23049e-09	4.08782e-07	1.20869	2.31128
Blnk	0.000259683	0.023416	1.18287	2.27028
Lgals3bp	9.3821e-06	0.00148049	1.18087	2.26713
Chac1	1.47535e-05	0.00214078	1.17664	2.2605
Zcwpw1	5.3415e-05	0.00602063	1.1627	2.23876
Stat2	1.16243e-06	0.00022929	1.16078	2.23578
Icam1	4.57911e-05	0.00530337	1.16073	2.2357
Rnf213	3.70633e-10	1.41784e-07	1.14894	2.2175
RT1-CE7	1.62931e-08	4.37624e-06	1.14867	2.21709
RT1-CE5	2.98092e-09	8.9598e-07	1.14321	2.20872
Psmb9	2.47017e-09	7.60572e-07	1.13261	2.19255
Tmem106a	3.96047e-05	0.00475589	1.12763	2.185
Ubd	1.27971e-14	9.503e-12	1.12646	2.18322
Tap1	0.000103106	0.0106689	1.12576	2.18217
Mitd1	3.03994e-06	0.000534839	1.12098	2.17495
MGC105567	2.48561e-07	5.50497e-05	1.11586	2.16724
Fam115c	1.65872e-06	0.000322149	1.11468	2.16547
LOC100910636	7.45607e-06	0.00120674	1.11354	2.16376
Nlrc5	0.000156174	0.0156472	1.11082	2.15968
Cmpk2	5.92697e-05	0.00650627	1.09057	2.12958
Haus1	0.000417816	0.0349305	1.08359	2.11931
Pml	0.000132744	0.013406	1.07833	2.11159
Atf3	2.46073e-05	0.00334024	1.06522	2.09249
RT1-CE15	2.45205e-05	0.00334024	1.05569	2.07872
Sp110	3.14038e-06	0.00054307	0.998094	1.99736
Lct	0.000345224	0.0294467	0.955973	1.93989
Mlkl	4.65892e-07	9.86338e-05	0.938681	1.91678
Nmi	3.67018e-05	0.00449829	0.913467	1.88357
AABR07035375.1	1.31161e-05	0.00194798	0.909263	1.87809
Stat1	2.20462e-08	5.67981e-06	0.892821	1.8568
Plk2	2.94079e-05	0.00387936	0.872485	1.83081
Rbm43	3.32737e-05	0.00415889	0.864206	1.82034
Mov10	1.76713e-05	0.00247869	0.850103	1.80263
Adar	1.8366e-06	0.000351292	0.826177	1.77298
Parp10	1.42918e-05	0.0020979	0.820717	1.76628
Rn60_20_0055.9	0.00025622	0.0232699	0.799752	1.7408
Rn60_20_0032.5	3.76314e-06	0.000625078	0.789109	1.72801
Trim21	3.42186e-10	1.34993e-07	0.788518	1.7273
RT1-CE4	8.79661e-06	0.00140568	0.771258	1.70676
Trafd1	0.000342113	0.0293798	0.76786	1.70274
S100a5	0.000248014	0.0227433	0.767394	1.70219
Tapbp	1.73333e-05	0.00245861	0.712777	1.63896
Tap2	0.000339902	0.0293798	0.699171	1.62357
Rnasel	4.39537e-05	0.0051377	0.683593	1.60613
Ifi35	1.17312e-05	0.00178427	0.682877	1.60534
RT1-A1	2.68695e-06	0.000484572	0.672871	1.59424
Zc3hav1	2.06235e-06	0.000388584	0.644643	1.56335
Trim25	2.98904e-05	0.00389006	0.637422	1.55555
Trim5	2.57152e-06	0.000470477	0.626227	1.54352
Irf1	3.35468e-08	8.19199e-06	0.614253	1.53077
Psme1	2.4e-06	0.000445552	0.581598	1.49651
Cyp4v3	3.44029e-06	0.000585651	0.561469	1.47577
Cpt1a	0.000362485	0.0307114	0.555456	1.46963
Vwa5a	5.80325e-05	0.00642633	0.551649	1.46576
Psme2	2.95008e-05	0.00387936	0.527167	1.4411
Fas	0.00026239	0.0234922	0.501623	1.41581
Tapbpl	2.64451e-05	0.00355152	0.497434	1.4117
LOC102549726	0.00056304	0.0449862	0.482509	1.39717
Aldh1a1	2.40757e-05	0.00333991	0.474099	1.38905
Taf1d	1.10991e-05	0.00170872	0.459602	1.37516
Pnpt1	0.000179	0.017517	0.452275	1.3682
Tmem19	0.000387859	0.0326422	0.44396	1.36033
Casp7	0.000281001	0.0246344	0.435256	1.35215
Gadd45a	9.96105e-05	0.010479	0.432498	1.34957
Cxcl16	5.14104e-05	0.00584689	0.397713	1.31742
Washc4	4.62431e-05	0.00530702	0.377033	1.29867
LOC690700	0.000204769	0.0194293	0.362526	1.28568
Nampt	1.00936e-05	0.0015731	0.360965	1.28428
Clstn3	0.000520101	0.0423597	-0.278713	-1.21311
Gfy	0.000440607	0.0365936	-0.339095	-1.26496
Gng7	3.24366e-05	0.00409479	-0.3757	-1.29747
Nbl1	0.00016073	0.0159769	-0.382979	-1.30403
Stc1	9.37427e-05	0.0100289	-0.391368	-1.31164
Rcan2	0.000206236	0.0194293	-0.412327	-1.33083
Synpo2	3.4599e-05	0.00428213	-0.417593	-1.3357
Ins1	0.000264702	0.0235324	-0.432496	-1.34957
Mfsd14a	0.000185523	0.0180157	-0.442351	-1.35882
Mfsd2a	0.000482165	0.0397833	-0.447987	-1.36414
Nap1l5	3.99338e-05	0.00475589	-0.465337	-1.38064
Car8	0.000614286	0.0484672	-0.468159	-1.38334
Slc15a2	0.00027217	0.0240271	-0.482994	-1.39764
Ins2	1.30596e-08	3.58401e-06	-0.487429	-1.40194
Cdh23	3.47939e-06	0.000585651	-0.504086	-1.41822
Slc16a14	5.78793e-05	0.00642633	-0.561784	-1.47609
Sv2c	0.000164246	0.0161987	-0.824369	-1.77076
Hmgn5	0.000219638	0.0205386	-0.905856	-1.87366
AABR07024139.1	0.00019105	0.0184108	-1.09826	-2.14097
Pabpn1l	0.000493665	0.0404677	-1.12845	-2.18624
Map2k3	0.000544805	0.0440873	-3.1283	-8.74405
Ndufa1	0.00024862	0.0227433	-3.98866	-15.8748
Pigg	0.000108777	0.0111643	-6.15416	-71.2177
Dr1	2.95269e-13	1.96183e-10	-6.77927	-109.841
